# Supplementary material for: Osimertinib acquired resistance among patients with EGFR-mutated NSCLC: from molecular mechanisms to clinical therapeutic strategies
Source: Cancer Drug Resist. 2025 Dec 2;8:61. doi: 10.20517/cdr.2025.140 (PMC12713175; doi:10.20517/cdr.2025.140)
Supplement: Supplementary file 1 [file cdr-8-61-SupplementaryMaterials.xlsx]

## Sheet: Sheet1
Supplement Table 1. Summary of clinical trial of EGFR-mutant NSCLC aquired resistance of osimertinib
Mechanism of osimertinib resistance	Frequency of occurrence	Drug	Mechanism of drug action	Ref.	Stage	Limition	Clinical Outcomes	Toxicity/Safety
triple mutated EGFR		EAI045J + osimertinib	EGFR-TKI	[49]	pre-clinical	Lack of monotherapy efficacy, requirement for combination use, and delayed development	Not available	Not available
triple mutated EGFR		BJ-04-125-02 + osimertinib	EGFR-TKI	[50]	pre-clinical	Limited monotherapy efficacy, ineffectiveness against Del-19 mutation, and the presence of dimerization-mediated resistance	Not available	Not available
L858R or 19-del/ T790M/ C797S		BLU-945 + osimertinib	EGFR-TKI	[51,52]	Phase 1/​2 (NCT04862780)	Limited and transient monotherapy efficacy, insufficient suppression of key resistance mutations, and dose-limiting toxicities when used in combination	ORR:51%	Grade ≥ 4AE: 76.8%; SAE: 33.3%.
EGFR Amplification		BDTX-1535	EGFR-TKI	[53]	Phase 1/​2 (NCT05256290)	Limited efficacy against certain mutation subtypes and dose-limiting toxicities	ORR:42%	Grade ≥ 3 AE:70%
EGFR C797S		HS-10375	EGFR-TKI	[55]	Phase 1/​2 (NCT05435248)	dose-dependent tumor growth inhibition	ORR:4.8%	Grade ≥ 3 AE: 37.0%;
triple, double and single mutated EGFR		BPI-361175	EGFR-TKI	[55]	Phase 1/​2 (NCT05393466)	Not available	The study has not started recruiting participants	Not available
MET overexpression and/or amplification	15%-34%	Savolitinib + osimertinib	MET-TKI	[70]	Phase ​2 (NCT03778229)	Not available	ORR 56.3%	Grade ≥ 3 AE: 45%; SAE: 29%
MET amplification	15%-34%	Tepotinib + osimertinib	MET-TKI	[69,71]	Phase 2 (NCT03940703)	Not available	ORR 50%	Grade ≥ 3 AE: 34.4%; SAE: 29%
MET alteration or amplification		Capmatinib + osimertinib	MET-TKI	[73]	Phase3 (NCT04816214)	Not available	Trial terminated; no further follow-up or treatment	Grade > 3 AE: 50%; SAE: 37.5%
MET protein overexpression	15%-34%	Teliso-V + osimertinib	Antibody-conjugated drug of MET	[76,77]	Phase 1/1b (NCT02099058)	Not available	ORR 50 %	Grade ≥ 4 AE: 50%; SAE: 29%。
HER2 protein overexpression	3%-5%	Osimertinib + Trastuzumab deruxtecan	Antibody-conjugated drug of HER2	[81]	Phase 2 (NCT03784599)	Not available	ORR 4%, PSF 2.8 months	AEs : 92 %
AXL overexpression	10%-15%	Osimertinib + mAb654	a bispecific antibody co-inhibiting AXL and EGFR	[85]	pre-clinical	Not available
BRAF V600E mutation	0.03	Osimertinib + dabrafenib + trametinib	EGFR/BRAF/MEK Inhibitor	[90]	pre-clinical	Not available	Not available	Not available
Transform into .SCLC	10%-15%	Platinum-etoposide and taxanes		[103]	Retrospective Study	Not available	OS 10.9	Not available
Transform into .SCLC	10%-15%	Anlotinib combined with EP chemotherapy		[104]	Retrospective Study	Not available	ORR 80%	Grade ≥3,AE:10%
Unknown	30%-50%	Dato-DXd and osimertinib	Antibody-conjugated drug of TROP2	[115-117]	phase2/3	Not available	4mg/kg ORR :43% ;6mg/kg ORR :36%	Grade ≥3,AE:28.5%
Unknown	30%-50%	Sacituzumab tirumotecan	Antibody-conjugated drug of TROP2	[118]	phase2	Not available	ORR 47%	Grade ≥3 ,AE57%
triple egfr-mutat:L858R/T790M/C797S；double mutaed EGFR:del19 or L858R/T790M, EGFRdel19 or L858R/C797S ; single mutated EGFR:del19 or L858R; ORR, objective response rate；AE, adverse even,SAE, serious adverse event；TRAE Ttreatment-assiated adverse event
